# Supplementary material for: Dosage-dependent regulation of embryonic diapause by sorbitol dehydrogenase in the silkworm, Bombyx mori
Source: PLoS Genet. 2025 Oct 30;21(10):e1011933. doi: 10.1371/journal.pgen.1011933 (PMC12594423; doi:10.1371/journal.pgen.1011933)
Supplement: S1 Table — (XLSX) [file pgen.1011933.s002.xlsx]

## Sheet: Table S1
id	MeanTPM (DH)	MeanTPM (CK)	log2FoldChange	p-Value	q-Value	result
BMSK0000007	70.014	15.1801	2.20546	8.49e-25	4.25e-07	up
BMSK0000008	6.32404	1.0357	2.61025	0.000124704	0.00157017	up
BMSK0000009	52.2901	10.7359	2.2841	3.8e-53	2.1e-50	up
BMSK0000018	26.3421	59.6834	-1.17996	5.38e-15	5.14e-13	down
BMSK0000023	2.75579	8.40927	-1.60951	1.29e-07	3.99e-06	down
BMSK0000096	489.945	233.266	1.07064	3.07e-10	1.61e-08	up
BMSK0000140	20.676	7.72766	1.41985	3.03e-11	1.87e-09	up
BMSK0000239	6.46757	3.05678	1.08121	0.000524241	0.00501828	up
BMSK0000303	4.12181	1.43129	1.52596	0.000253589	0.00281197	up
BMSK0000354	5.36748	2.28889	1.22959	0.000414557	0.0041224	up
BMSK0000397	3.86662	8.7065	-1.17102	0.000752177	0.0066208	down
BMSK0000456	249.225	114.479	1.12237	1.26e-17	1.52e-15	up
BMSK0000457	292.362	141.394	1.04803	3.5e-05	0.000550758	up
BMSK0000511	1409.98	679.389	1.05336	1.72e-16	1.86e-14	up
BMSK0000558	0.0001	2.10444	-14.3611	5.42e-05	0.000786903	down
BMSK0000560	0.459035	2.77901	-2.5979	7.29e-07	1.87e-05	down
BMSK0000637	16.7216	4.56596	1.87273	1.15e-14	1.07e-12	up
BMSK0000638	24.7474	6.87733	1.84735	2.48e-11	1.55e-09	up
BMSK0000650	7.89868	17.3216	-1.13289	8.53e-06	0.000164121	down
BMSK0000678	15.8869	7.70769	1.04347	8.09e-08	2.65e-06	up
BMSK0000736	32.5165	0.283034	6.84405	4.35e-19	5.78e-17	up
BMSK0000777	3.31871	1.46666	1.17808	2.63e-05	0.000431773	up
BMSK0000784	9.28412	3.64468	1.34897	6.89e-05	0.00096052	up
BMSK0000794	6.74067	2.67884	1.33128	2.85e-05	0.000465237	up
BMSK0000832	1.6725	0.583089	1.52022	0.000740706	0.00654727	up
BMSK0000842	9.94699	4.70166	1.08109	3.12e-11	1.91e-09	up
BMSK0000949	7.55658	2.60736	1.53515	6.8e-15	6.38e-13	up
BMSK0000953	1.3046	2.83376	-1.1191	0.000463563	0.00451147	down
BMSK0001137	2.0793	6.36205	-1.61339	8.85e-10	4.24e-08	down
BMSK0001267	3.85804	1.66829	1.20949	0.000205524	0.00235355	up
BMSK0001310	1.04247	0.072782	3.84028	0.00105313	0.00856616	up
BMSK0001312	2.32645	0.732685	1.66687	6.11e-06	0.000121248	up
BMSK0001316	1.59876	11.0994	-2.79546	6.09e-09	2.49e-07	down
BMSK0001341	3.36626	7.08566	-1.07376	1.32e-10	7.47e-09	down
BMSK0001356	4.72217	1.09044	2.11454	8.85e-07	2.22e-05	up
BMSK0001357	3.05645	0.68007	2.1681	0.000159917	0.00192733	up
BMSK0001384	4.14053	10.509	-1.34373	1.33e-21	2.11e-19	down
BMSK0001390	0.821203	4.68959	-2.51365	6.49e-23	1.15e-20	down
BMSK0001392	27.603	57.4951	-1.05861	4.1e-20	5.98e-18	down
BMSK0001413	2.93818	7.57773	-1.36684	0.000499174	0.00482229	down
BMSK0001424	7.20161	20.4096	-1.50286	1.03e-12	7.69e-11	down
BMSK0001426	77.3319	188.278	-1.28372	1.52e-08	5.75e-07	down
BMSK0001433	1.84604	0.678884	1.4432	0.00105789	0.00859819	up
BMSK0001434	22.3437	0.637911	5.13037	5.15e-51	2.7e-48	up
BMSK0001438	73.8379	31.5205	1.22807	3.59e-10	1.82e-08	up
BMSK0001444	1.86552	6.30583	-1.75711	3.56e-15	3.43e-13	down
BMSK0001458	2.70513	7.77487	-1.52312	0.000129389	0.00161944	down
BMSK0001503	268.401	121.49	1.14355	7.1e-23	1.24e-20	up
BMSK0001515	4.25779	2.10401	1.01696	4.48e-09	1.89e-07	up
BMSK0001535	4.93975	2.13203	1.21221	0.00056771	0.00529864	up
BMSK0001536	27.1697	10.3208	1.39645	1.51e-15	1.52e-13	up
BMSK0001539	12.2365	39.4777	-1.68985	2.24e-05	0.000375688	down
BMSK0001558	0.643873	10.5157	-4.02962	1.67e-05	0.000297073	down
BMSK0001598	2.46406	0.728223	1.75859	2.29e-08	8.28e-07	up
BMSK0001742	19.8518	2.11142	3.23298	7.27e-41	2.73e-38	up
BMSK0001744	7.16517	0.646546	3.47018	2.64e-08	9.35e-07	up
BMSK0001749	529.383	38.0547	3.79817	1.67e-147	4.38e-144	up
BMSK0001754	5.1986	1.91911	1.43769	0.000872668	0.00740288	up
BMSK0001793	7.0574	3.45482	1.03053	0.00013177	0.00164574	up
BMSK0001806	1.32905	0.484888	1.45467	1.25e-08	4.81e-07	up
BMSK0001824	1.15005	9.52591	-3.05016	2.4e-24	5.04e-22	down
BMSK0001861	7.03051	2.02836	1.79331	5.52e-18	6.99e-16	up
BMSK0002022	4.64674	0.244112	4.2506	1.95e-06	4.46e-05	up
BMSK0002197	139.274	62.9453	1.14576	1.95e-27	4.65e-25	up
BMSK0002264	0.070767	0.739749	-3.38589	0.000560567	0.00527788	down
BMSK0002335	0.970746	3.80685	-1.97143	1.11e-07	3.5e-06	down
BMSK0002346	2.77755	1.03726	1.42103	0.000350362	0.0036141	up
BMSK0002347	82.5286	16.8689	2.29053	1.88e-67	1.8e-64	up
BMSK0002348	2.32913	0.233202	3.32014	2.47e-05	0.000410956	up
BMSK0002350	64.8075	24.7059	1.3913	6.9e-10	3.37e-08	up
BMSK0002353	2.39902	0.898895	1.41622	1.53e-10	8.46e-09	up
BMSK0002359	3.07003	7.98448	-1.37895	2.99e-05	0.000485435	down
BMSK0002476	2.68228	18.3644	-2.77538	4.64e-12	3.21e-10	down
BMSK0002502	5.8865	1.26006	2.22392	1.06e-17	1.31e-15	up
BMSK0002512	13.0436	2.35737	2.46809	4.01e-11	2.44e-09	up
BMSK0002531	2.37103	0.818891	1.53377	5.57e-06	0.000111808	up
BMSK0002555	0.167374	1.26035	-2.91268	2.01e-05	0.000344287	down
BMSK0002670	0.290062	1.59637	-2.46036	2.2e-06	4.95e-05	down
BMSK0002673	2.77439	0.772477	1.8446	0.000828246	0.00712319	up
BMSK0002723	6.20516	3.04963	1.02484	7.72e-05	0.0010596	up
BMSK0002727	1.27798	0.606284	1.0758	0.00111352	0.00896021	up
BMSK0002734	4.31591	1.30093	1.73013	5.79e-18	7.24e-16	up
BMSK0002738	8.40509	0.427918	4.29586	1.45e-22	2.42e-20	up
BMSK0002750	53.4672	0.803503	6.05621	1.24e-194	4.36e-191	up
BMSK0002756	1.10718	0.409798	1.4339	0.000194948	0.00226943	up
BMSK0002771	0.842528	0.0001	13.0405	5.1e-07	1.35e-05	up
BMSK0002797	4.71959	2.21647	1.09039	7.09e-06	0.000139222	up
BMSK0002833	5.50362	2.16749	1.34436	1.34e-08	5.13e-07	up
BMSK0002841	8.1612	3.79404	1.10505	0.000938436	0.00784595	up
BMSK0002879	18.3299	8.52246	1.10486	1.44e-20	2.17e-18	up
BMSK0002890	13.531	0.323373	5.38692	8.75e-34	2.7e-31	up
BMSK0002914	4.68533	14.4228	-1.62213	1.23e-19	1.75e-17	down
BMSK0002956	4.54823	2.20143	1.04686	0.000893446	0.00751769	up
BMSK0003143	1.36998	8.79677	-2.68282	2.22e-22	3.58e-20	down
BMSK0003210	5.69785	2.34122	1.28316	0.000560975	0.00527788	up
BMSK0003211	5.19847	2.224	1.22493	1.82e-05	0.000317804	up
BMSK0003216	18.6126	8.62965	1.1089	0.00107305	0.00869505	up
BMSK0003219	0.836774	3.41261	-2.02796	2.41e-10	1.28e-08	down
BMSK0003221	0.43901	4.7888	-3.44734	1.31e-35	4.3e-33	down
BMSK0003327	20.9799	56.0397	-1.41744	9e-07	2.24e-05	down
BMSK0003328	16.2445	33.2203	-1.03212	1.23e-09	5.74e-08	down
BMSK0003372	0.177324	1.61136	-3.18382	0.000684471	0.00613279	down
BMSK0003385	1.87474	0.464756	2.01214	4.47e-06	9.27e-05	up
BMSK0003393	21.1629	10.173	1.05679	3.26e-05	0.000519395	up
BMSK0003686	2.45035	0.136861	4.16221	0.000201994	0.00232326	up
BMSK0003688	7.95814	1.31006	2.6028	9.07e-16	9.43e-14	up
BMSK0003728	45.2584	9.86858	2.19727	8.39e-13	6.43e-11	up
BMSK0003800	0.0884477	9.02549	-6.67304	0.000145653	0.0017868	down
BMSK0003813	17.6066	3.44583	2.35319	0.000269742	0.00295059	up
BMSK0003889	10.3308	5.12208	1.01215	2e-05	0.000343796	up
BMSK0003898	6.54954	2.5127	1.38215	1.45e-06	3.42e-05	up
BMSK0003909	11.9221	2.21853	2.42596	5.58e-12	3.81e-10	up
BMSK0004033	0.494545	3.18275	-2.6861	0.000112425	0.00144034	down
BMSK0004104	0.014205	1.11349	-6.29254	4.85e-08	1.64e-06	down
BMSK0004105	14.188	3.6971	1.9402	9.13e-65	7.99e-62	up
BMSK0004121	1.44146	0.0250627	5.84585	3.53e-10	1.81e-08	up
BMSK0004184	0.577963	1.97656	-1.77394	0.00027495	0.00299196	down
BMSK0004233	5.88528	2.44329	1.26829	8.55e-07	2.15e-05	up
BMSK0004241	21.5324	6.13577	1.81119	2.43e-30	6.38e-28	up
BMSK0004290	1.34679	0.53919	1.32066	0.000137634	0.00170035	up
BMSK0004512	72.3111	35.3082	1.03421	2.22e-09	9.81e-08	up
BMSK0004569	0.439199	1.23275	-1.48894	0.00121036	0.00960537	down
BMSK0004680	8.65336	17.4997	-1.016	0.000876239	0.00740852	down
BMSK0004769	0.585051	7.26418	-3.63416	2.56e-05	0.000423074	down
BMSK0004878	1.68499	0.716403	1.2339	0.00126975	0.00990612	up
BMSK0004879	27.7785	11.5019	1.2721	5.56e-10	2.75e-08	up
BMSK0004965	180.783	407.095	-1.1711	1.74e-31	4.7e-29	down
BMSK0004977	2.40137	0.811456	1.56528	4.85e-05	0.00071801	up
BMSK0005004	1.06039	0.146564	2.85499	4.5e-05	0.000677759	up
BMSK0005005	0.560811	4.8421	-3.11005	6.18e-23	1.12e-20	down
BMSK0005075	0.330881	28.7354	-6.44037	8.15e-07	2.07e-05	down
BMSK0005076	3.13702	7.43407	-1.24476	0.000222878	0.00251931	down
BMSK0005077	0.168474	19.7133	-6.8705	3.5e-05	0.000550758	down
BMSK0005114	0.482306	11.7704	-4.60907	0.000187971	0.00220792	down
BMSK0005203	1.82337	0.536083	1.76608	9.89e-10	4.7e-08	up
BMSK0005204	3.27498	6.76377	-1.04634	8.51e-05	0.00114825	down
BMSK0005218	1.99631	0.221288	3.17334	3.08e-07	8.58e-06	up
BMSK0005219	91.6545	38.5609	1.24907	5.06e-12	3.47e-10	up
BMSK0005366	41.9251	19.9649	1.07035	0.000817427	0.00706338	up
BMSK0005374	7.95454	20.6803	-1.37841	1.85e-10	1e-08	down
BMSK0005493	1.68486	3.8962	-1.20944	1.8e-09	8.11e-08	down
BMSK0005513	1.52019	3.86013	-1.34439	1.57e-07	4.76e-06	down
BMSK0005521	16.3442	37.4727	-1.19706	1.2e-16	1.32e-14	down
BMSK0005592	1.07943	2.20331	-1.0294	0.000780169	0.00682145	down
BMSK0005620	4.27202	1.30742	1.7082	7.11e-08	2.36e-06	up
BMSK0005651	13.4632	5.03943	1.41769	6.4e-10	3.14e-08	up
BMSK0005757	0.962867	2.50576	-1.37984	6.25e-09	2.54e-07	down
BMSK0005857	46.8985	20.7645	1.17542	1.18e-05	0.000216634	up
BMSK0005881	3.89326	14.63	-1.90988	1.47e-17	1.76e-15	down
BMSK0005947	0.0869923	21.5755	-7.95429	4.85e-32	1.34e-29	down
BMSK0006007	6.10582	2.82642	1.11121	1.21e-06	2.93e-05	up
BMSK0006153	2.05047	0.986444	1.05564	9.52e-06	0.000179772	up
BMSK0006237	3.55604	0.0001	15.118	1.56e-06	3.65e-05	up
BMSK0006300	38.8584	16.655	1.22227	6.43e-19	8.44e-17	up
BMSK0006409	38.2715	6.87491	2.47686	1.91e-83	2.51e-80	up
BMSK0006510	245.62	806.869	-1.71591	1.09e-20	1.68e-18	down
BMSK0006541	0.543875	4.35819	-3.00238	4.73e-14	4.15e-12	down
BMSK0006721	4.51683	0.297637	3.92368	2.91e-08	1.03e-06	up
BMSK0006722	2.8689	0.137174	4.38642	3.39e-10	1.77e-08	up
BMSK0006776	9.19454	1.89302	2.28009	2.04e-12	1.47e-10	up
BMSK0006789	6.26018	2.72372	1.20062	7.84e-05	0.00107058	up
BMSK0006827	2.5978	0.171783	3.91863	6.47e-09	2.61e-07	up
BMSK0006832	11.9438	5.95043	1.00519	0.000751822	0.0066208	up
BMSK0006850	30.1188	13.8313	1.12273	5.73e-09	2.36e-07	up
BMSK0007068	2.38708	0.890312	1.42286	5.88e-05	0.000844077	up
BMSK0007108	8.8762	18.72	-1.07657	5.93e-15	5.61e-13	down
BMSK0007145	47.866	102.064	-1.0924	8.87e-12	5.89e-10	down
BMSK0007201	1.28782	0.23447	2.45745	0.00111768	0.00898683	up
BMSK0007310	0.778911	0.333339	1.22447	0.000168969	0.0020163	up
BMSK0007366	0.362437	1.98106	-2.45047	4.6e-07	1.23e-05	down
BMSK0007369	0.061438	26.9349	-8.77613	0.000769377	0.00675521	down
BMSK0007370	1.28794	8.25216	-2.67971	3.67e-06	7.83e-05	down
BMSK0007395	16.1485	41.89	-1.37521	1.45e-33	4.34e-31	down
BMSK0007396	0.382055	5.7265	-3.9058	3.77e-16	4.04e-14	down
BMSK0007397	9.16394	112.135	-3.61312	1.84e-203	9.69e-200	down
BMSK0007418	138.026	18.0536	2.93459	2.06e-72	2.16e-69	up
BMSK0007569	4.0712	8.39638	-1.04431	0.000107248	0.00138696	down
BMSK0007626	13.2185	6.22921	1.08544	9.1e-11	5.31e-09	up
BMSK0007652	7.22552	2.8758	1.32914	0.000160426	0.00192971	up
BMSK0007680	0.902764	5.38812	-2.57736	0.000145097	0.00178226	down
BMSK0007715	380.115	125.295	1.6011	1.92e-07	5.68e-06	up
BMSK0007741	0.133792	2.08599	-3.96267	0.00121668	0.00961354	down
BMSK0007746	3.94196	1.58636	1.3132	0.000209201	0.00239045	up
BMSK0007784	1.6431	10.5607	-2.68421	4.94e-05	0.000728638	down
BMSK0007812	22.776	10.339	1.13942	0.000181975	0.00215436	up
BMSK0007830	6.40844	17.508	-1.44997	1.06e-06	2.6e-05	down
BMSK0007905	61.5618	29.7526	1.04902	2.21e-11	1.39e-09	up
BMSK0007906	1.05481	4.38311	-2.05497	4.52e-09	1.89e-07	down
BMSK0007908	0.49282	1.10819	-1.16907	0.000948714	0.00790671	down
BMSK0007912	8.33652	2.91808	1.51442	0.00126441	0.00987911	up
BMSK0007917	1.36747	0.553772	1.30415	0.000167577	0.00200424	up
BMSK0007955	0.560283	0.060065	3.22156	0.000874162	0.00740288	up
BMSK0007963	2.16659	0.695976	1.63832	0.00017372	0.00206128	up
BMSK0007982	50.3139	17.9706	1.48532	1.51e-18	1.96e-16	up
BMSK0008025	50.5121	22.6026	1.16014	1.58e-12	1.16e-10	up
BMSK0008110	0.205421	3.67268	-4.16018	0.00109015	0.00879241	down
BMSK0008157	16.6795	5.07843	1.71562	7.26e-07	1.87e-05	up
BMSK0008225	1.86119	0.304385	2.61226	4.33e-08	1.48e-06	up
BMSK0008246	18.9112	8.97884	1.07464	3.01e-12	2.15e-10	up
BMSK0008346	0.489739	0.0001	12.2578	7.58e-05	0.00104294	up
BMSK0008377	0.336019	3.02295	-3.16934	0.000672841	0.00606481	down
BMSK0008427	4.57201	0.121992	5.22797	3.19e-24	6.57e-22	up
BMSK0008494	0.437016	2.35477	-2.42983	1.15e-07	3.62e-06	down
BMSK0008542	27.8846	10.3839	1.42512	1.81e-06	4.2e-05	up
BMSK0008560	3.87914	1.30607	1.5705	3.88e-12	2.72e-10	up
BMSK0008942	62.6664	26.1558	1.26056	0.00112279	0.00902097	up
BMSK0009001	4.03199	0.439243	3.1984	5.83e-16	6.18e-14	up
BMSK0009028	3.63978	9.61891	-1.40202	3.75e-13	3.03e-11	down
BMSK0009067	6.87203	18.5774	-1.43474	2.11e-11	1.33e-09	down
BMSK0009072	6.52044	0.887384	2.87734	7.62e-06	0.000148702	up
BMSK0009091	1.32187	6.84455	-2.37237	7.94e-23	1.37e-20	down
BMSK0009110	36.882	85.4127	-1.21153	1.69e-05	0.000299762	down
BMSK0009169	2.19064	8.91858	-2.02546	2.45e-07	6.98e-06	down
BMSK0009225	7.15097	1.3812	2.37222	2.38e-39	8.63e-37	up
BMSK0009226	13.0043	3.76303	1.78902	3.76e-24	7.53e-22	up
BMSK0009265	3.87044	0.903934	2.09821	1.51e-09	6.98e-08	up
BMSK0009281	0.401051	0.0563013	2.83255	0.000681781	0.00611913	up
BMSK0009294	1.39081	0.187048	2.89445	1.34e-07	4.1e-06	up
BMSK0009315	6.74076	2.34038	1.52617	8.17e-10	3.94e-08	up
BMSK0009323	4.3628	8.95605	-1.03761	8.9e-05	0.00118762	down
BMSK0009337	12.7829	6.19657	1.04468	0.000450907	0.00440463	up
BMSK0009349	1.91576	0.135023	3.82664	5.31e-05	0.000774922	up
BMSK0009351	0.266856	0.0744953	1.84084	4.63e-06	9.54e-05	up
BMSK0009361	6.19506	13.937	-1.16973	1.12e-17	1.36e-15	down
BMSK0009407	4.44812	1.7792	1.32197	0.000916511	0.00769327	up
BMSK0009472	7.01412	2.5086	1.48338	7.7e-12	5.22e-10	up
BMSK0009506	4.36618	1.04391	2.06438	2.6e-15	2.57e-13	up
BMSK0009510	3.56316	1.45402	1.29311	0.000649129	0.00587123	up
BMSK0009514	4.71131	37.4482	-2.9907	5.64e-33	1.65e-30	down
BMSK0009517	0.147683	0.415502	-1.49235	3.6e-05	0.000563881	down
BMSK0009560	0.346302	3.44594	-3.3148	6.3e-05	0.000894506	down
BMSK0009569	72.4216	31.675	1.19308	4.74e-08	1.61e-06	up
BMSK0009571	22.3989	6.68275	1.74491	4.97e-14	4.31e-12	up
BMSK0009572	30.326	12.7075	1.25487	1.05e-10	6.08e-09	up
BMSK0009576	12.1757	4.62083	1.39778	2.06e-13	1.72e-11	up
BMSK0009578	1.40206	0.0589557	4.57177	3.98e-06	8.38e-05	up
BMSK0009596	45.7494	8.4614	2.43478	1.64e-47	7.48e-45	up
BMSK0009598	5.84905	1.36977	2.09427	0.00121554	0.00961354	up
BMSK0009603	0.768931	3.18742	-2.05146	0.000348686	0.003611	down
BMSK0009605	20.8673	9.60882	1.11881	3.8e-24	7.53e-22	up
BMSK0009612	1.02824	0.0001	13.3279	1.87e-05	0.000324325	up
BMSK0009632	0.906603	2.17431	-1.26201	0.000841669	0.00720911	down
BMSK0009829	31.1149	13.532	1.20124	7.27e-06	0.000142517	up
BMSK0009844	0.353017	3.15219	-3.15854	4.49e-05	0.000677457	down
BMSK0009845	5.76304	15.5674	-1.43363	1.64e-05	0.000292153	down
BMSK0009846	1.04032	9.39708	-3.17519	1.08e-38	3.65e-36	down
BMSK0009866	3.30771	26.0469	-2.97721	2.61e-44	1.06e-41	down
BMSK0009867	9.48888	2.77049	1.7761	2.18e-09	9.69e-08	up
BMSK0009868	8.59944	17.9365	-1.06059	0.000602999	0.00551576	down
BMSK0009885	0.370679	1.4275	-1.94525	9.47e-05	0.0012512	down
BMSK0009929	5.23688	2.30928	1.18126	1.46e-08	5.54e-07	up
BMSK0009932	0.709544	10.7025	-3.91491	0.000270639	0.00295732	down
BMSK0009999	10.2566	285.66	-4.79967	9.63e-10	4.6e-08	down
BMSK0010063	3.00343	1.2517	1.26272	0.000876036	0.00740852	up
BMSK0010135	160.459	77.7067	1.04609	0.000275749	0.00299755	up
BMSK0010144	0.47313	1.84385	-1.96242	2.12e-05	0.000359264	down
BMSK0010314	5.37774	1.96055	1.45575	6.08e-11	3.63e-09	up
BMSK0010327	87.9032	35.9509	1.28989	9.61e-06	0.00018111	up
BMSK0010344	30.0207	13.5875	1.14368	6.26e-10	3.09e-08	up
BMSK0010403	919.552	416.103	1.14399	8.7e-08	2.82e-06	up
BMSK0010431	0.151635	1.6097	-3.40811	4.16e-20	5.99e-18	down
BMSK0010444	0.468201	1.11678	-1.25415	1.28e-05	0.000233717	down
BMSK0010462	0.450627	5.15246	-3.51526	7.86e-49	3.75e-46	down
BMSK0010464	12.9959	6.49145	1.00144	2.75e-09	1.21e-07	up
BMSK0010468	9.78528	4.87547	1.00507	0.000115938	0.00147571	up
BMSK0010488	17.349	7.32087	1.24477	0.000201518	0.00232326	up
BMSK0010491	22.3814	9.34249	1.26042	1.27e-08	4.9e-07	up
BMSK0010493	9.97887	2.16766	2.20274	9.85e-12	6.46e-10	up
BMSK0010548	22.2364	9.59744	1.2122	8.58e-05	0.00115372	up
BMSK0010552	0.124089	0.94726	-2.93238	0.00126207	0.00987554	down
BMSK0010607	117.778	44.1861	1.41441	7.06e-11	4.19e-09	up
BMSK0010639	0.168886	3.03177	-4.16604	0.000579766	0.00537057	down
BMSK0010651	7.84368	0.529785	3.88805	8.75e-13	6.66e-11	up
BMSK0010734	0.594302	3.42553	-2.52706	3.38e-05	0.000535951	down
BMSK0010736	3.27545	1.0232	1.6786	2.01e-07	5.86e-06	up
BMSK0010742	6.12716	2.84694	1.1058	2.47e-07	7.04e-06	up
BMSK0010849	1.32123	4.02417	-1.60681	3.2e-14	2.89e-12	down
BMSK0010936	0.922252	25.9827	-4.81624	1.83e-05	0.000318094	down
BMSK0011030	2.98454	7.76251	-1.37901	3.33e-05	0.000528839	down
BMSK0011063	4.92849	2.11949	1.21743	1.8e-07	5.38e-06	up
BMSK0011064	1.0896	0.351801	1.63097	4.07e-05	0.000618883	up
BMSK0011086	1.024	2.78365	-1.44277	0.000282856	0.00305583	down
BMSK0011123	0.659458	3.80568	-2.5288	7.84e-05	0.00107058	down
BMSK0011138	1.0697	3.58989	-1.74673	1.92e-08	7.08e-07	down
BMSK0011157	2.76691	1.02242	1.43629	8.37e-08	2.72e-06	up
BMSK0011161	0.529376	0.198238	1.41706	0.00123315	0.00969581	up
BMSK0011167	3.83376	0.751461	2.35099	7.59e-05	0.00104294	up
BMSK0011221	21.5742	8.29349	1.37926	1.67e-15	1.67e-13	up
BMSK0011255	13.2822	0.611049	4.44206	2.88e-23	5.4e-21	up
BMSK0011256	9.05333	1.40968	2.68308	2.05e-09	9.18e-08	up
BMSK0011303	8.40413	2.17623	1.94927	2.32e-13	1.91e-11	up
BMSK0011313	12.9951	6.47976	1.00395	0.000735309	0.00650517	up
BMSK0011357	33193.5	129026	-1.95869	1.52e-26	3.56e-24	down
BMSK0011364	1.51388	0.0001	13.886	1.17e-06	2.84e-05	up
BMSK0011365	1.08818	0.0758857	3.84195	0.000394444	0.00395615	up
BMSK0011416	1.49816	0.449365	1.73723	1.08e-06	2.64e-05	up
BMSK0011441	3.63296	1.80387	1.01005	0.000294935	0.00316032	up
BMSK0011485	0.839192	0.340529	1.30123	1.84e-05	0.000318094	up
BMSK0011523	2.20313	5.16713	-1.22981	6.06e-06	0.000120437	down
BMSK0011524	3.93761	10.6021	-1.42896	2.18e-06	4.92e-05	down
BMSK0011608	3.28736	7.39967	-1.17053	3.98e-08	1.37e-06	down
BMSK0011660	1.1409	35.2683	-4.95013	2.08e-06	4.72e-05	down
BMSK0011678	17.9072	7.36889	1.28102	3.45e-15	3.36e-13	up
BMSK0011725	2.33023	0.156599	3.89533	0.000201834	0.00232326	up
BMSK0011782	2.76876	0.888576	1.63968	0.000442997	0.00434499	up
BMSK0011845	0.679259	0.0463573	3.87309	0.000585782	0.00541011	up
BMSK0011847	7.43439	2.39501	1.63418	1.33e-14	1.22e-12	up
BMSK0011849	1.44527	0.464452	1.63774	0.00101837	0.00833828	up
BMSK0011852	0.827515	2.30357	-1.47702	3.86e-05	0.000594078	down
BMSK0011928	0.299771	1.24609	-2.05548	0.00101018	0.00830692	down
BMSK0011949	0.0404043	0.962886	-4.57478	0.000356707	0.00366157	down
BMSK0011987	11.5119	6.36755	2.85432	6.45e-06	8.49e-35	-
BMSK0011988	2.54281	1.16228	3.12947	1.51e-07	9.38e-24	up
BMSK0011989	0.202498	1.29006	-2.67146	3.12e-15	3.07e-13	down
BMSK0012023	0.338327	1.44254	-2.09212	9.82e-06	0.000184465	down
BMSK0012030	0.445721	2.68992	-2.59335	6.91e-07	1.79e-05	down
BMSK0012032	0.278899	6.09656	-4.45018	1.25e-22	2.12e-20	down
BMSK0012038	1.49581	0.259146	2.52909	5.68e-05	0.000820082	up
BMSK0012044	3.24799	8.64766	-1.41276	5.89e-06	0.000117367	down
BMSK0012083	5.92212	12.8539	-1.11802	2.8e-06	6.18e-05	down
BMSK0012092	0.562659	4.40504	-2.96882	3.83e-13	3.07e-11	down
BMSK0012097	69.7307	21.7508	1.68072	2.27e-08	8.24e-07	up
BMSK0012286	38.979	174.628	-2.16351	4.5e-63	3.64e-60	down
BMSK0012354	3.94079	1.37568	1.51834	1.69e-07	5.08e-06	up
BMSK0012370	0.213942	1.60543	-2.90766	1.45e-08	5.52e-07	down
BMSK0012380	0.325892	2.88121	-3.14421	6.34e-24	1.23e-21	down
BMSK0012590	0.619847	3.56219	-2.52278	0.00119692	0.00952911	down
BMSK0012691	15.774	7.53457	1.06595	3.05e-05	0.000493597	up
BMSK0012771	36.7183	8.1528	2.17113	1.36e-24	2.92e-22	up
BMSK0012779	4.57023	1.4011	1.70571	4.05e-06	8.5e-05	up
BMSK0012787	9.04113	4.15914	1.12022	9.64e-05	0.00126761	up
BMSK0012850	2.46211	6.66381	-1.43645	1.02e-08	4.03e-07	down
BMSK0012857	5.39258	1.97598	1.44841	4.17e-10	2.09e-08	up
BMSK0012873	6.39624	12.8693	-1.00864	4.51e-12	3.14e-10	down
BMSK0012894	9.3766	20.8897	-1.15566	1.39e-12	1.03e-10	down
BMSK0012897	3.77029	1.57671	1.25776	0.000322027	0.00337823	up
BMSK0012911	1.57084	0.179876	3.12647	1.35e-16	1.48e-14	up
BMSK0012940	2.38987	0.276023	3.11407	3.46e-05	0.000546152	up
BMSK0012971	0.0858427	31.1921	-8.50527	9.73e-14	8.31e-12	down
BMSK0012979	60.6674	27.2821	1.15297	1.7e-17	1.96e-15	up
BMSK0012997	0.146465	2.31019	-3.97939	0.000887051	0.00747498	down
BMSK0013007	0.208993	12.6374	-5.9181	4.35e-110	9.13e-107	down
BMSK0013017	0.0001	23.0422	-17.8139	1.6e-17	1.89e-15	down
BMSK0013018	0.182284	35.043	-7.5868	8.85e-78	1.03e-74	down
BMSK0013023	17.4757	7.80827	1.16227	2.7e-06	6e-05	up
BMSK0013035	3.39491	0.750722	2.17702	5.81e-09	2.38e-07	up
BMSK0013046	2.1292	10.3754	-2.28479	3.92e-19	5.28e-17	down
BMSK0013054	0.191981	0.873908	-2.18652	8.97e-05	0.0011955	down
BMSK0013055	2.46247	6.42166	-1.38284	7.44e-13	5.83e-11	down
BMSK0013062	10.1854	2.96009	1.78279	3.8e-05	0.000588147	up
BMSK0013070	4.67187	2.29351	1.02644	0.000117293	0.00148935	up
BMSK0013121	0.56855	0.0001	12.4731	1.76e-05	0.000307869	up
BMSK0013133	36.1467	2.61512	3.78892	5.56e-34	1.77e-31	up
BMSK0013144	1.85312	7.04373	-1.92639	1.13e-05	0.000209539	down
BMSK0013155	9.79797	4.31185	1.18418	1.18e-10	6.71e-09	up
BMSK0013166	0.805152	0.0604923	3.73444	3.28e-05	0.000521769	up
BMSK0013202	1.06525	0.053698	4.31018	1.08e-09	5.05e-08	up
BMSK0013203	1.34013	0.291449	2.20106	2.97e-06	6.5e-05	up
BMSK0013262	118.146	49.3275	1.26011	1.71e-22	2.8e-20	up
BMSK0013264	15.0086	0.735786	4.35036	4.75e-55	2.77e-52	up
BMSK0013267	2.58014	0.879279	1.55305	1.29e-07	3.99e-06	up
BMSK0013270	1.03183	0.0315263	5.03251	4.05e-05	0.000618678	up
BMSK0013275	2.23903	0.620092	1.85232	0.000608444	0.00556072	up
BMSK0013277	0.814479	2.73308	-1.74658	0.000538495	0.00511741	down
BMSK0013320	2.02891	0.689639	1.55679	7.15e-10	3.47e-08	up
BMSK0013384	1.17284	0.079785	3.87775	2.42e-05	0.000404081	up
BMSK0013404	5.58846	2.37695	1.23334	0.000531802	0.00506756	up
BMSK0013410	15.574	55.3032	-1.82823	2.47e-39	8.66e-37	down
BMSK0013412	44.0487	16.2241	1.44096	1.02e-32	2.91e-30	up
BMSK0013413	10.896	5.2313	1.05855	3.33e-06	7.21e-05	up
BMSK0013440	1.48832	0.117036	3.66866	0.000276128	0.00299857	up
BMSK0013449	2.35725	0.307478	2.93855	0.000172641	0.00205312	up
BMSK0013480	2.98382	7.60989	-1.35072	2.78e-30	7.12e-28	down
BMSK0013505	25.2539	10.1088	1.32089	0.000247338	0.00274846	up
BMSK0013508	3.11844	0.0001	14.9285	3.69e-23	6.79e-21	up
BMSK0013509	0.755994	0.176584	2.09802	9.3e-08	2.98e-06	up
BMSK0013510	0.079226	0.70577	-3.15515	4.98e-07	1.33e-05	down
BMSK0013513	3.6052	1.74635	1.04574	1.99e-06	4.53e-05	up
BMSK0013520	1.65144	0.73976	1.15859	0.000648663	0.00587123	up
BMSK0013537	0.79715	0.33915	1.23293	0.000202733	0.00232921	up
BMSK0013548	6.75255	2.56401	1.39703	2.99e-11	1.86e-09	up
BMSK0013549	5.98324	2.61356	1.19491	3.52e-19	4.8e-17	up
BMSK0013551	29.0251	14.2955	1.02174	2.45e-06	5.5e-05	up
BMSK0013552	17.4067	6.37266	1.44967	3.35e-26	7.49e-24	up
BMSK0013554	39.2117	13.8118	1.50538	6.83e-60	4.48e-57	up
BMSK0013568	1.46239	0.542075	1.43176	1.06e-05	0.000196915	up
BMSK0013590	34.2957	3.69223	3.21546	3.39e-55	2.09e-52	up
BMSK0013608	7.29039	3.55619	1.03566	3.74e-12	2.64e-10	up
BMSK0013616	24.5445	12.0066	1.03158	3.39e-09	1.47e-07	up
BMSK0013639	12.175	4.39299	1.47064	1.71e-29	4.28e-27	up
BMSK0013673	8.80635	1.53469	2.5206	1.32e-42	5.14e-40	up
BMSK0013711	1.23774	7.1329	-2.52679	1.2e-15	1.23e-13	down
BMSK0013712	1.7511	8.68522	-2.3103	6.26e-09	2.54e-07	down
BMSK0013715	22.7232	5.49425	2.04817	7.63e-85	1.14e-81	up
BMSK0013723	230.119	114.783	1.00346	7.62e-16	8e-14	up
BMSK0013768	11.3265	4.82318	1.23164	9.47e-09	3.75e-07	up
BMSK0013793	1720.1	413.432	2.05677	9.84e-51	4.92e-48	up
BMSK0013803	4.19693	1.49168	1.49239	0.000142639	0.00175805	up
BMSK0013820	8.12293	2.40495	1.75599	4.23e-09	1.8e-07	up
BMSK0013822	10.5394	4.62036	1.18971	3.97e-11	2.42e-09	up
BMSK0013868	2.66322	1.25489	1.08561	1.32e-11	8.53e-10	up
BMSK0013886	0.155879	1.28798	-3.04662	0.000487267	0.00472465	down
BMSK0013989	0.143535	1.22084	-3.0884	0.00114749	0.00919133	down
BMSK0014101	0.104346	0.839417	-3.00802	0.00095924	0.00795133	down
BMSK0014129	16.6828	7.95072	1.0692	3.06e-08	1.07e-06	up
BMSK0014130	12.3401	4.92575	1.32494	1.1e-13	9.34e-12	up
BMSK0014146	12.9861	6.1572	1.07663	1.57e-11	1.01e-09	up
BMSK0014196	43.3118	90.6641	-1.06577	7.54e-13	5.87e-11	down
BMSK0014231	7.60725	3.11637	1.28751	0.000293494	0.00315131	up
BMSK0014270	11.9012	26.3798	-1.14833	2.95e-28	7.22e-26	down
BMSK0014271	1.72695	15.2579	-3.14325	1.22e-23	2.32e-21	down
BMSK0014282	4.04536	9.27961	-1.1978	1.17e-08	4.55e-07	down
BMSK0014373	0.392839	2.63872	-2.74783	0.000170794	0.00203345	down
BMSK0014386	1.64469	0.17674	3.21811	0.00012092	0.00152986	up
BMSK0014428	0.526921	5.03448	-3.25619	1.63e-17	1.91e-15	down
BMSK0014430	56.0936	27.1272	1.04809	0.000394448	0.00395615	up
BMSK0014444	1.61581	82.1989	-5.66879	7.6e-86	1.33e-82	down
BMSK0014449	1.34068	13.5341	-3.33556	2.4e-44	1.01e-41	down
BMSK0014480	8.04606	3.68984	1.12473	0.000347301	0.00360376	up
BMSK0014621	8.3122	2.99403	1.47314	6.54e-09	2.63e-07	up
BMSK0014661	4.0886	1.04632	1.96628	4.71e-06	9.68e-05	up
BMSK0014696	0.869948	0.257203	1.75802	0.000648097	0.00587123	up
BMSK0014763	29.4715	13.0279	1.17771	1.65e-19	2.28e-17	up
BMSK0014787	27.859	8.98175	1.63307	9.91e-13	7.48e-11	up
BMSK0014788	3.30599	1.03586	1.67425	3.64e-09	1.56e-07	up
BMSK0014891	0.0001	3.67512	-15.1655	2.97e-08	1.04e-06	down
BMSK0014925	35.7108	12.5346	1.51045	1.85e-07	5.49e-06	up
BMSK0014959	6.91496	1.90653	1.85877	1.31e-19	1.83e-17	up
BMSK0015007	18.8244	6.46299	1.54233	0.000105397	0.00136491	up
BMSK0015008	3.91492	74.8281	-4.25653	6.25e-05	0.000889575	down
BMSK0015009	0.923349	5.9676	-2.6922	1.1e-62	8.26e-60	down
BMSK0015104	0.0925183	30.0407	-8.34296	5.06e-09	2.1e-07	down
BMSK0015106	190.521	90.7808	1.06949	1.63e-10	8.93e-09	up
BMSK0015110	55.7161	19.5362	1.51194	5.17e-06	0.000105094	up
BMSK0015129	8.76381	3.02507	1.53459	0.000159236	0.00192199	up
BMSK0015131	0.0717203	1.59807	-4.4778	0.000539665	0.00512388	down
BMSK0015137	0.566209	11.9062	-4.39423	7.63e-47	3.34e-44	down
BMSK0015149	47.047	18.7379	1.32814	0.000817928	0.00706338	up
BMSK0015152	12.5352	1.82702	2.77842	7.29e-07	1.87e-05	up
BMSK0015163	10.2504	3.33405	1.62034	4.03e-10	2.03e-08	up
BMSK0015164	6.71962	2.32651	1.53021	1.66e-09	7.53e-08	up
BMSK0015187	0.634802	2.9924	-2.23693	3.06e-05	0.000494521	down
BMSK0015195	3.75587	1.21012	1.634	0.00123356	0.00969581	up
BMSK0015219	0.0549387	0.706021	-3.68382	1.36e-05	0.000247442	down
BMSK0015220	0.116542	0.484763	-2.05643	1.23e-06	2.97e-05	down
BMSK0015266	0.310723	9.89956	-4.99367	1.98e-20	2.93e-18	down
BMSK0015288	0.0454467	2.0521	-5.49679	1.42e-11	9.13e-10	down
BMSK0015300	20.0111	5.09889	1.97254	2.3e-26	5.25e-24	up
BMSK0015337	2.04364	0.117281	4.1231	8.35e-05	0.00113102	up
BMSK0015338	1.59458	0.0538413	4.88832	8.68e-06	0.000165962	up
BMSK0015376	7.21915	3.24932	1.15169	2.66e-07	7.51e-06	up
BMSK0015411	2.9377	0.330144	3.15352	0.000211374	0.00240741	up
BMSK0015413	3.29806	0.0579543	5.83056	3.07e-05	0.000496171	up
BMSK0015416	4.62729	0.49618	3.22123	6.92e-09	2.78e-07	up
BMSK0015417	3.1487	0.0691593	5.50869	1.89e-08	7.03e-07	up
BMSK0015420	5.66829	0.360979	3.97293	5.08e-11	3.05e-09	up
BMSK0015421	3.99005	0.166932	4.57908	1.07e-10	6.16e-09	up
BMSK0015423	1.87945	0.118911	3.98236	4.42e-06	9.18e-05	up
BMSK0015436	0.501252	1.85264	-1.88597	0.00115902	0.00926248	down
BMSK0015476	0.968468	0.340957	1.50611	2.43e-10	1.29e-08	up
BMSK0015630	1.33367	4.2759	-1.68082	0.000146447	0.0017914	down
BMSK0015631	0.631429	2.18948	-1.79389	3.41e-09	1.47e-07	down
BMSK0015636	3.4878	1.40018	1.31671	0.000299836	0.00319978	up
BMSK0015639	14.4219	5.07797	1.50594	5.48e-07	1.45e-05	up
BMSK0015640	29.9275	11.4157	1.39046	6.64e-17	7.5e-15	up
BMSK0015643	30.0285	165.067	-2.45865	1.53e-08	5.76e-07	down
BMSK0015686	40.0711	87.8492	-1.13247	1.28e-13	1.08e-11	down
BMSK0015704	7.86235	2.09923	1.9051	8.95e-17	9.99e-15	up
BMSK0015705	31.6659	6.94534	2.18881	3.62e-62	2.53e-59	up
BMSK0015708	315.522	2.52184	6.96712	0	0	up
BMSK0015731	0.0689617	0.647351	-3.23068	0.000241671	0.00269142	down
BMSK0015786	8.60374	4.07053	1.07975	0.00101876	0.00833828	up
BMSK0015808	807.616	367.867	1.13449	0.000514482	0.00492935	up
BMSK0015874	0.55393	0.0623717	3.15074	1.62e-06	3.79e-05	up
BMSK0015892	20.0488	9.49891	1.07768	8.78e-12	5.89e-10	up
BMSK0015948	4.49191	1.6014	1.48799	7.02e-08	2.33e-06	up
BMSK0015994	43.5655	20.9998	1.05281	0.000281746	0.00304698	up
