# Supplementary material for: Dosage-dependent regulation of embryonic diapause by sorbitol dehydrogenase in the silkworm, Bombyx mori
Source: PLoS Genet. 2025 Oct 30;21(10):e1011933. doi: 10.1371/journal.pgen.1011933 (PMC12594423; doi:10.1371/journal.pgen.1011933)
Supplement: S2 Table — (XLSX) [file pgen.1011933.s003.xlsx]

## Sheet: Up genes
id	CK1	CK2	CK3	DH1	DH2	DH3	q-value
3',5'-cyclic phosphodiesterase 10A	0.435469	0.486965	0	2.58474	1.96405	2.52294	2.68759
5-hydroxytryptamine receptor	6.7426	5.71413	5.95058	20.8468	21.407	22.3434	17.1952
5-hydroxytryptamine receptor-like	1.03814	1.54926	1.33486	3.79407	4.37202	4.64998	5.62709
ABC transporter	3.35899	3.25145	3.39171	9.76482	10.6976	10.2888	7.6925
ATP-binding cassette sub-family G member 1	0.307261	0.284586	0.408169	0.716833	0.779048	0.840853	2.69544
activin receptor type-2B-like	2.37635	2.70096	1.59469	5.4166	4.88105	5.29775	3.49784
adenylate cyclase type 1-like	9.50983	10.6588	12.039	50.4393	54.3721	52.0589	29.6778
adenylate cyclase type 6	11.2895	14.1766	20.0741	67.9439	74.4293	67.6687	6.37161
alpha-tocopherol transfer protein-like	0.767493	0.972864	0.971444	3.1145	4.73325	3.76357	7.15614
anoctamin-8	10.4531	9.61136	8.4323	19.3319	19.8018	21.0127	9.22988
aquaporin	0.959055	0.894996	0.580317	2.39166	2.86425	1.94821	3.14387
facilitated trehalose transporter Tret1-like	3.08441	1.96014	0.436513	13.8506	11.6522	12.1027	4.72816
facilitated trehalose transporter Tret1-like isoform X3	1.86918	1.55301	0.778354	3.63837	3.50258	3.32246	2.49488
trehalase-2 isoform X1	12.6973	11.5718	9.97785	27.8926	33.2838	28.6062	14.1249
sorbitol dehydrogenase 2a	4.79106	4.77976	4.53183	12.1986	13.0154	12.3217	34.0711
sorbitol dehydrogenase 2b	1.36422	1.08265	1.03998	4.35331	4.82252	4.45261	23.0278
beta-N-acetylglucosaminidase 3 precursor	2.69613	2.58712	2.04661	6.33799	5.3821	5.93574	4.66756
BTB/POZ domain-containing protein KCTD16	2.17888	3.23318	1.7188	5.42167	5.75887	5.58484	2.2952
CUB and sushi domain-containing protein 3	198.754	222.94	278.105	466.497	503.013	500.326	7.79317
cytochrome P450 4c3	0.595464	1.06271	1.61315	4.84478	4.11884	5.20289	4.65365
cytochrome P450 4c3 isoform X2	0.888017	0.790063	0.36213	3.45648	2.45103	3.26184	2.71504
cytochrome P450 CYP4G25	80.745	93.8962	201.245	397.17	381.48	361.696	5.24565
cytoplasmic polyadenylation element-binding protein 1-B isoform X1	11.0842	9.89248	4.91227	17.0681	19.193	19.5767	2.06073
Domain of Unknown Function (DUF1053)	1.58695	1.08921	0.430929	6.19751	6.43476	6.33986	2.80405
Down syndrome cell adhesion molecule-like protein Dscam2	1.13864	1.46974	2.19583	4.59156	4.6166	4.26757	5.63264
dystonin-like	0.333148	0.436671	0.251767	0.655117	1.02364	0.838817	3.49744
elongation of very long chain fatty acids protein	0.235216	0.163862	0.140549	1.86435	1.64262	1.20556	13.8297
elongation of very long chain fatty acids protein 4	16.5502	20.8952	16.7153	130.463	144.884	138.731	68.6655
fatty acyl-CoA reductase wat isoform X2	5.74623	5.11668	5.61984	23.2396	23.4021	21.5278	80.9431
glucose transporter	2.67407	3.15075	2.65445	6.93588	5.66864	5.71294	4.53313
glucose-6-phosphatase isoform X2	4.3992	5.24026	4.46552	10.2992	10.5589	8.98286	8.71897
glucosylceramidase-like isoform X2	1.08622	1.12133	0.924164	4.76695	4.83965	3.49194	12.5901
glutamate receptor ionotropic	0	0.094579	0	1.01486	0.890476	1.19016	3.20854
glutamate receptor ionotropic, kainate 2 isoform X4	0.834985	0.974611	0.828241	2.44788	2.92749	2.36504	5.39903
glutamate receptor ionotropic, kainate 2-like	0.179713	0.18158	0.16846	0.464292	0.935926	0.867765	5.52578
heparan sulfate 2-O-sulfotransferase pipe isoform X2	7.00143	6.09696	7.52633	40.4776	37.4291	36.9079	79.6003
IBP2	422.113	441.555	376.627	1696.08	1662.61	1801.61	47.308
Leucine rich repeat	11.1397	10.2846	9.0946	24.554	20.284	18.6506	3.2845
major facilitator superfamily domain-containing protein 6-A	0	0	0	3.16905	2.70951	3.47676	20.1681
Male sterility protein isoform X1	113.928	110.842	119.58	236.373	218.117	235.867	13.0969
multidrug resistance protein homolog 49-like	0.564275	0.368692	0.693259	1.67483	1.37104	1.34129	3.70572
nicotinic acetylcholine receptor subunit alpha 7	1.36216	1.19705	1.34357	4.15971	4.52474	4.26329	15.1403
organic cation transporter 1-like	1.93312	1.67811	1.80037	4.15488	3.16478	3.57923	2.50027
organic cation transporter protein isoform X2	0.473384	0.800902	0.977881	3.4892	3.67777	3.01775	6.62342
organic cation transporter protein isoform X3	0.246056	0.297595	0.330695	1.46362	1.37391	1.18287	4.18709
organic cation transporter protein isoform X4	0.066843	0	0.094251	1.27519	0.981665	0.938896	7.29671
organic cation transporter protein-like isoform X1	5.80581	7.4433	10.1757	18.793	16.9813	16.6528	4.22185
organic cation transporter protein-like isoform X4	0.075188	0	0	1.43223	1.35386	1.53828	7.74232
P protein-like isoform X1	3.90151	3.45512	3.31194	7.74457	7.05756	7.06904	9.5784
phospholipase B1, membrane-associated-like	0.36282	0.138564	0.16248	1.57596	2.01602	2.39695	5.06651
phospholipase D3-like isoform X1	3.65782	4.3313	4.94644	10.5057	10.1158	8.77244	8.17328
post-GPI attachment to proteins factor 3 isoform X9	15.501	25.2168	21.5758	37.806	48.0126	54.877	3.66427
potassium channel subfamily K member 9	8.80425	10.7321	18.0674	40.7533	34.6983	31.6809	5.26043
potassium channel subfamily K member 9-like	3.92413	5.10955	10.3553	16.3054	23.0474	17.1206	2.86489
potassium voltage-gated channel protein eag	2.52304	2.62861	3.38918	6.09938	6.13507	6.14701	5.15243
protein SCAI	9.18566	7.1075	4.33884	26.5626	25.7952	21.8844	8.80967
protein scarlet isoform X1	0.99894	1.41834	1.36289	6.17852	6.02194	5.45905	14.8827
protein toll-like isoform X1	27.3582	31.0052	30.8944	58.5547	59.6047	66.526	8.85699
Protein tyrosine kinase	0.976147	0.883686	0.836852	2.51475	2.29495	2.38735	8.07263
proton-coupled amino acid transporter 1	7.63079	8.57372	6.91856	16.5869	15.9902	15.0837	5.57675
R recognition motif	2.51154	2.93158	1.58055	5.03122	6.22118	5.84117	2.27754
ras-like protein 2	3.50145	3.59075	3.99911	14.6995	14.9118	12.9525	61.0975
ras-related and estrogen-regulated growth inhibitor	2.76667	2.1801	3.68063	7.68496	5.92102	8.0706	2.71451
ryanodine receptor-like	1.11385	1.27724	1.37357	2.66791	2.79618	2.52556	9.06905
scavenger receptor class B member 1	1.99361	1.79657	1.44887	4.00574	3.65813	3.15174	4.3439
scavenger receptor class B member 4	6.50395	7.28299	4.06436	10.9542	11.3658	13.5113	2.17909
small G protein signaling modulator 2-like isoform X4	0.071639	0.079412	0.072435	0.278208	0.296993	0.225367	4.02045
synaptic vesicle glycoprotein 2B-like	30.3444	22.7926	12.1155	65.5501	70.1935	73.4486	6.08407
transmembrane protease serine 2-like	2.35364	2.76454	3.05299	6.09141	5.51048	7.17865	2.97038
transmembrane protein 8A	2.07951	2.99076	3.91182	7.8362	9.44248	7.65792	6.58004
Trypsin	1.80113	2.3648	1.51312	8.1015	9.69002	9.7921	9.83268
tyrosine-protein phosphatase 69D	2.95849	2.25492	2.35212	274.97	301.317	370.279	0
tyrosine-protein phosphatase 69D-like	6.87551	6.56667	7.39384	33.9149	31.1805	29.9024	58.5969
Ubiquitin carboxyl-terminal hydrolase	5.75876	6.7715	6.58771	17.3024	18.1601	16.7575	23.1255
UDP-glucoronosyl and UDP-glucosyl transferase	0.827553	0.571303	0.190499	7.10656	8.96332	7.46115	10.1765
uncharacterized family 31 glucosidase KIAA1161-like	1.25456	1.31072	1.56175	3.50998	4.25793	4.05447	5.29414
uncharacterized protein LOC101735325	0.325436	0.294624	0.402811	0.938379	0.986929	0.980095	7.88941
uncharacterized protein LOC101741863	27.5758	28.4743	18.0676	58.4889	66.9373	68.9962	7.47237
uncharacterized protein LOC105842143	0.662564	1.49895	0.977445	3.99334	3.49431	4.77815	4.01412
uncharacterized protein LOC106140950, partial	1.71021	1.55744	2.66027	5.58436	5.92243	4.67094	7.67985
venom acid phosphatase Acph-1-like	0.533355	0.390611	1.16396	2.08088	2.51729	1.90162	2.68586
Vinculin family	1.03893	1.07755	0.84286	2.24973	1.94077	1.9609	3.74528
XP 004926674.2 pancreatic triacylglycerol lipase	2.01731	1.96185	1.90247	5.94107	5.27102	4.92114	8.44009
zinc transporter ZIP1	0.876652	0.96939	1.26155	3.195	3.54053	3.18243	6.80688
ZIP Zinc transporter	7.13614	8.3129	11.4962	25.6703	31.9711	25.9355	10.1261

## Sheet: Down genes
id	CK1	CK2	CK3	DH1	DH2	DH3	q-value
acyl-CoA desaturase BmorPDSN	86.4371	86.249	133.506	49.951	50.166	43.481	9.22988
annexin isoform X3	25.208	19.8616	7.4295	9.56091	8.19459	8.20459	2.13027
beta-1,4-galactosyltransferase 7	23.7232	26.2111	40.1879	0	0	0.277555	6.67778
cationic amino acid transporter 2	2.53911	2.43456	0.956026	0.535643	0.413909	0.784338	2.52404
cytochrome P450	1.375	2.17805	2.96988	1.09065	0.625377	1.00378	2.14212
cytochrome P450 4c21-like	2.11551	2.19015	1.85065	0.06837	0	0.06797	9.03953
cytochrome P450 6B2-like	0.055332	0.619502	2.21382	0.061497	0	0.059716	2.43633
facilitated trehalose transporter Tret1-2	2.26096	3.23334	7.33339	1.2081	1.89545	0.89747	2.74681
facilitated trehalose transporter Tret1-2 homolog	0.3282	0.910695	0.703159	0.081849	0.084265	0.040771	2.57002
facilitated trehalose transporter Tret1-like isoform X1	1.89606	1.70773	2.96464	0.662093	0.645294	0.5869	6.83268
facilitated trehalose transporter Tret1-like isoform X2	1.98296	2.10435	1.85587	0.310973	0.275405	0.500932	4.91009
fatty acyl-CoA reductase wat	7.82788	7.252	6.31882	1.39538	1.59348	0.724353	12.9101
fatty alcohol acetyltransferase	0.869404	1.0877	2.83201	0.252313	0.334197	0.283677	4.30539
G protein-activated inward rectifier potassium channel 3	1.20736	1.7952	2.529	0.561643	0.436418	0.421329	3.44459
glutamate receptor ionotropic, kainate 2	0.272692	0.804539	1.44102	0.131552	0	0.181485	2.09956
Male sterility protein	6.30691	7.98653	11.7622	2.34094	1.37737	1.53498	6.59517
mannosyl-oligosaccharide alpha-1,2-mannosidase isoform A isoform X2	22.5079	12.4284	0.374966	0.347869	0.533247	0.565801	2.65602
metabotropic glutamate receptor 5	0.887579	0.838382	0.391348	0.075489	0.156745	0.005444	4.87615
MICAL-like protein 1 isoform X2	5.0775	4.0121	2.49077	1.46022	1.72929	1.37107	5.32239
mitochondrial intermembrane space translocase subunit Tim10	24.7877	25.2114	29.1404	12.5356	12.5041	10.6639	25.1415
monocarboxylate transporter 14-like	0.730775	1.39903	2.68648	0.175349	0.225307	0.241171	6.25806
myotubularin-related protein 3	1.77575	6.75706	1.02944	0.737994	0.971315	0.597483	2.44237
organic cation transporter protein	39.4255	38.6698	47.5747	16.6056	17.1724	14.6675	30.3625
organic cation transporter protein-like	38.8224	41.8477	24.4589	0.093132	0.367373	0.086346	73.9872
organic cation transporter protein-like isoform X3	3.55399	4.59574	9.02976	0.367482	0.448993	0.32969	13.3936
organic cation transporter protein-like isoform X5	113.611	117.347	105.446	9.26035	9.12874	9.10272	199.014
Protein kinase domain	3.94908	3.47901	2.80973	0.629539	1.08049	0.800293	7.89279
proton-coupled amino acid transporter 1-like	0.107066	1.96464	4.18626	0	0.114512	0.286863	2.01712
PX domain	5.00574	3.89954	0.642972	0.617659	0.538226	0.327751	2.84153
sensory neuron membrane protein 3	2.25915	2.97387	3.10401	0.498659	0.38906	0.489386	4.72816
serine protease inhibitor	7.21884	7.09387	4.60479	1.98431	1.7418	1.87045	12.4647
sideroflexin-1 isoform X1	0.732059	0.714528	0.671477	0	0.05326	0.111556	3.60653
synaptosomal-associated protein 29	7.66099	5.87791	13.3292	4.768	5.27646	3.04394	2.92532
tetraspanin-2A	2.16061	7.83075	21.6908	2.29859	1.14133	1.48939	3.13749
transient receptor potential protein isoform X1	6.35397	4.58276	0.081322	0.234924	0.199823	0.181516	2.05589
uncharacterized family 31 glucosidase KIAA1161	2.64182	2.37736	3.62445	0.29325	0.419275	0.265152	20.9101
Uncharacterized protein OBRU01 10026	0.237581	1.23104	2.1939	0.076721	0.123293	0.230592	2.03662
Uncharacterized protein OBRU01 13232	0.371947	2.94797	7.0179	0.448847	0.231666	0.358392	3.04842
vacuolar protein sorting-associated protein 26B-like	16.6355	12.051	17.0871	1.08541	1.37477	2.72069	20.6345
zinc finger BED domain-containing protein 4	4.56694	4.14642	5.65304	0.561982	0.370949	0.3841	32.3665
