# Supplementary material for: Dosage-dependent regulation of embryonic diapause by sorbitol dehydrogenase in the silkworm, Bombyx mori
Source: PLoS Genet. 2025 Oct 30;21(10):e1011933. doi: 10.1371/journal.pgen.1011933 (PMC12594423; doi:10.1371/journal.pgen.1011933)
Supplement: S3 Table — (XLSX) [file pgen.1011933.s004.xlsx]

## Sheet: Sheet1
Sample ID	Name	Gender	Voltinism	Origin	Accession number
	Chunhuang	Male	bivoltine	Zhejiang, China
BomL1	Guisanmian	Female	univoltine	Guangxi, China	CNS0362407
BomL100	Xupu	Male	univoltine	Hunan, China	CNS0362506
BomL102	Yiwu	Male	univoltine	Zhejiang, China	CNS0362508
BomL104	Songhuacanji	Male	bivoltine	Jiangsu, China	CNS0362510
BomL105	T3	Female	polyvoltine	Thailand	CNS0362511
BomL109	Gaobai	Male	polyvoltine	Guangdong, China	CNS0362515
BomL110	Gaohua	Male	polyvoltine	Guangdong, China	CNS0362516
BomL111	Mysore	Male	polyvoltine	India	CNS0362517
BomL112	N4	Male	polyvoltine	India	CNS0362518
BomL113	Huangban	Male	polyvoltine	Guangdong, China	CNS0362519
BomL114	Nistari	Male	polyvoltine	India	CNS0362520
BomL115	7017	Female	polyvoltine	Guangdong, China	CNS0362521
BomL116	Qinjin 1	Male	polyvoltine	Guangxi, China	CNS0362522
BomL117	Qinjin 2	Male	polyvoltine	Guangxi, China	CNS0362523
BomL120	Qiongshanhainan F	Female	polyvoltine	Hainan, China	CNS0362526
BomL122	LaoⅡ	Male	polyvoltine	Laos	CNS0362528
BomL123	Fang 4	Male	polyvoltine	Guangxi, China	CNS0362529
BomL124	H2-1	Male	polyvoltine	Vietnam	CNS0362530
BomL125	H2-2	Male	polyvoltine	Vietnam	CNS0362531
BomL135	301	Male	polyvoltine	Guangdong, China	CNS0362541
BomL138	Gaohua	Male	polyvoltine	Guangdong, China	CNS0362544
BomL15	Tu No.3	Male	univoltine	Shanxi, China	CNS0362421
BomL160	Peixian1	Male	univoltine	Jiangsu, China	CNS0362566
BomL16	Yanhe No.1	Male	univoltine	Guizhou, China	CNS0362422
BomL165	Cambodia	Male	bivoltine	Cambodia	CNS0362571
BomL167	Dacao	Male	bivoltine	Japan	CNS0362573
BomL2	208Guizhou 1	Male	univoltine	Guizhou, China	CNS0362408
BomL20	ShenNong No.5	Male	univoltine	Hubei, China	CNS0362426
BomL210	305	Male	polyvoltine	Guangdong, China	CNS0362607
BomL24	Ankang No.4pY	Male	univoltine	Shaanxi, China	CNS0362430
BomL30	ZT100	Male	univoltine	Hunan, China	CNS0362436
BomL35	TP01	Male	bivoltine	Chongqing, China	CNS0362441
BomL4	Shangqiu No.1	Male	univoltine	Henan, China	CNS0362410
BomL5	Mengzi No.1	Male	univoltine	Yunnan, China	CNS0362411
BomL6	Lu No.1	Male	univoltine	Shandong, China	CNS0362412
BomL75	Sangcan (Hu)	Male	univoltine	Zhejiang, China	CNS0362481
BomL74	Yuhang No.7	Male	bivoltine	Zhejiang, China	CNS0362480
BomL85	Zhugui	Male	univoltine	Zhejiang, China	CNS0362491
BomL87	Tu 01R	Male	univoltine	Sichuan, China	CNS0362493
BomL89	T20	Male	bivoltine	India	CNS0362495
BomL91	D17	Male	bivoltine	Hunan, China	CNS0362497
BomL92	Linhai No.20	Male	bivoltine	Zhejiang, China	CNS0362498
