# Supplementary material for: Dosage-dependent regulation of embryonic diapause by sorbitol dehydrogenase in the silkworm, Bombyx mori
Source: PLoS Genet. 2025 Oct 30;21(10):e1011933. doi: 10.1371/journal.pgen.1011933 (PMC12594423; doi:10.1371/journal.pgen.1011933)
Supplement: S4 Table — (XLSX) [file pgen.1011933.s005.xlsx]

## Sheet: Sheet1
Primer name	Primer sequence (5’ to 3’)
RP49-F	TCAATCGGATCGCTATGACA
RP49-R	ATGACGGGTCTTCTTGTTGG
dh-Q-F	GCTTTGGCATTGTTCAGTATTT
dh-Q-R	GGCTTCATTGATCGCTTCC
dhr-Q-F	GACACCGCAAATGCTTCG
dhr-Q-R	ACCCAATAACCCTGATACAAATA
Sdh2-Q-F	TAGCGATGGTAGCGAGTGG
Sdh2-Q-R	CTTTTGTGGGTTGTTCGTGTC
sgRNA1-F	TAATACGACTCACTATAGGGACTGCGTGGGTATCTGCGTTTTAGAGCTAGAAATAGCA
sgRNA2-F	TAATACGACTCACTATAGGTTCGTGTCCCATGATCATGTTTTAGAGCTAGAAATAGCA
sgRNA-R	AAAAGCACCGACTCGGTGCCACTTTTTCAAGTTGATAACGGACTAGCCTTATTTTAACTTGCTATTTCTAGCTCTAAAA
F500	TAATGTGAGTTAGCTCACTCATTAG
R20	AAAAGCACCGACTCGGTGCC
Sdh2a-D-F	CTGGTCTGCCTACATGGGCA
Sdh2a-D-R	AAATAACAGAGACCGCCGCG
Sdh2b-D-F	CTGCGTAGAGAAACTTGGCG
Sdh2b-D-R	ACGTTCGCTCGCACTCGTAT
M13-F(-47)	CGCCAGGGTTTTCCCAGTCACGAC
M13-R(-48)	AGCGGATAACAATTTCACACAGGA
ELOVL4-Q-F	CGCCATGGTGAACAGTGGAA
ELOVL4-Q-R	CGGGAACTCACAGCCTGTTC
Pip-Q-F	GCCGTGGTACTACGTGGAGA
Pip-Q-R	CCTCGTGTCCGCAGAAGAAC
Ptp69D-like-Q-F	GCCAAGCAAGGAACCGAAGG
Ptp69D-like-Q-R	TGGTGTCGTCTTCCGAGCCA
